# Supplementary material for: Control of Neglected Tropical Diseases in Burundi: Partnerships, Achievements, Challenges, and Lessons Learned after Four Years of Programme Implementation
Source: PLoS Negl Trop Dis. 2014 May 1;8(5):e2684. doi: 10.1371/journal.pntd.0002684 (PMC4006741; doi:10.1371/journal.pntd.0002684)
Supplement: Table S1 — Burundi administrative units in year 2012. Administrative units in Burundi updated to year 2012 (provinces, districts, and communes). (XLSX) [file pntd.0002684.s001.xlsx]

## Sheet: Table S1
Burundi - Provinces Districts Communes updated as per year 2012
Provinces	Districts	Communes
BUBANZA	BUBANZA	BUBANZA
		MUSIGATI
	MPANDA	GIHANGA
		MPANDA
		RUGAZI
BUJA - MAIRIE	ZONE Nord	BUTERERE
		CIBITOKE
		GIHOSHA
		KAMENGE
		KINAMA
		NGAGARA
	ZONE Centre	BUYENZI
		BWIZA
		NYAKABIGA
		ROHERO
	ZONE Sud	KANYOSHA
		KININDO
		MUSAGA
BUJA - RURAL	KABEZI	BUGARAMA
		KABEZI
		MUHUTA
		MUTAMBU
	RWIBAGA	MUGONGO
		MUKIKE
		NYABIRABA
	ISALE	ISALE
		KANYOSHA
		MUBIMBI
		MUTIMBUZI
BURURI	BURURI	BURURI
		VYANDA
	MATANA	MATANA
		MUGAMBA
		RUTOVU
		SONGA
	RUMONGE	BURAMBI
		BUYENGERO
		RUMONGE
CANKUZO	CANKUZO	CANKUZO
		CENDAJURU
		KIGAMBA
	MURORE	GISAGARA
		MISHIHA
CIBITOKE	CIBITOKE	BUGANDA
		MURWI
		RUGOMBO
	MABAYI	BUKINANYANA
		MABAYI
		MUGINA
GITEGA	GITEGA	GIHETA
		GITEGA
	KIBUYE	BUKIRASAZI
		BURAZA
		ITABA
		MAKEBUKO??
	MUTAHO	BUGENDA
		MUTAHO
	RYANSORO	GISHUBI
		NYARUSANGE
		RYANSORO
KARUSI	BUHIGA	BUGENYUZI
		BUHIGA
		GITARAMUKA
	NYABIKERE	GIHOGAZI
		MUTUMBA
		NYABIKERE
		SHOMBO
KAYANZA	KAYANZA	KABARORE
		KAYANZA
		MURUTA
	GAHOMBO	GAHOMBO
		GATARA
		MUHANGA
	MUSEMA	BUTAGANZWA
		MATONGO
		RANGO
KIRUNDO	KIRUNDO	BUGABIRA
		KIRUNDO
	BUSONI	BUSONI
	MUKENKE	BWAMBARANGWE
		GITOBE
	VUMBI	NTEGA
		VUMBI
MAKAMBA	MAKAMBA	KAYOGORO
		KIBAGO
		MAKAMBA
	NYANZA-LAC	MABANDA
		NYANZA-LAC
		VUGIZO
MURAMVYA	MURAMVYA	BUKEYE
		MURAMVYA
	KIGANDA	KIGANDA
		MBUYE
		RUTEGAMA
MUYINGA	MUYINGA	BUHINYUZA
		MUYINGA
		MWAKIRO
	GITERANYI	BUTIHINDA
		GITERANYI
	GASHOHO	GASHOHO
		GASORWE
MWARO	KIBUMBU	BISORO
		KAYOKWE
		NYABIHANGA
	FOTA	GISOZI
		NDAVA
		RUSAKA
NGOZI	NGOZI	BUSIGA
		NGOZI
		RUHORORO
	BUYE	GASHIKANWA
		MWUMBA
		NYAMURENZA
	KIREMBA	KIREMBA
		MARANGARA
		TANGARA
RUTANA	RUTANA	MPINGA-KAYO
		MUSONGATI
		RUTANA
	GIHOFI	BUKEMBA
		GIHARO
		GITANGA
RUYIGI	RUYIGI	BWERU
		RUYIGI
	BUTEZI	BUTAGANZWA
		BUTEZI
	KINYINYA	GISURU
		KINYINYA
		NYABITSINDA
17	45	129
