# Supplementary material for: Control of Neglected Tropical Diseases in Burundi: Partnerships, Achievements, Challenges, and Lessons Learned after Four Years of Programme Implementation
Source: PLoS Negl Trop Dis. 2014 May 1;8(5):e2684. doi: 10.1371/journal.pntd.0002684 (PMC4006741; doi:10.1371/journal.pntd.0002684)
Supplement: Table S2 — Estimated risk prevalence of schistosomiasis in each commune and treatment by commune in 2007–2011. Epidemiological data obtained in 2007 during the mapping were compiled and integrated with environmental and country demographic information to obtain estimated mean prevalence of schistosomiasis in each commune. Based on WHO guidelines (2006), communes were classified as high, moderate, and low risk of infection. These data were then used to create maps predicting areas at risk of schistosomiasis (see Figure 1). The table also provides information about praziquantel treatment and the population targeted in each commune. (XLSX) [file pntd.0002684.s002.xlsx]

## Sheet: Table S2
Areas estimated at risk of Schistosoma mansoni and PZQ distribution in 2007 -2011
Provinces	Communes	Schistosoma mansoni predicted estimated prevalence as per mapping in 2007	Schistosoma mansoni predicted estimated prevalence as per mapping in 2007 (in %)	Risk categories H=high M=moderate L=low	Communes that received PZQ treatment - target group: 5-14 years of age	Untreated communes (untreated* = communes deemed to be at no at risk of schistosomiasis infection due to improved socio-economic conditions and absence of vector) - target group: 5-14 years of age	Communes that received PZQ treatment in oncho and schisto areas - target group: adults		Treatment of School Age Children (5-14 years of age) according to WHO 2006 and according mans predicted prev % as per mapping 2007
Bujumbura-Mairie	Buterere	0.356249	35.6249	M	Treated				24 communes treatment once every 2 years
Bujumbura-Rural	Mutimbuzi	0.352609	35.2609	M	Treated				63 communes treatment of children twice during schooling age
Bujumbura-Mairie	Kinindo	0.316703	31.6703	M		untreated*
Bubanza	Gihanga	0.31575	31.575	M	Treated		Treated
Bujumbura-Mairie	Buyenzi	0.312437	31.2437	M		untreated*
Bujumbura-Mairie	Ngagara	0.310108	31.0108	M		untreated*
Bujumbura-Mairie	Cibitoke	0.281146	28.1146	M	Treated
Bujumbura-Mairie	Bwiza	0.2806	28.06	M		untreated*
Bujumbura-Mairie	Kanyosha	0.259615	25.9615	M		untreated*
Cibitoke	Buganda	0.231487	23.1487	M	Treated		Treated
Bujumbura-Mairie	Nyakabiga	0.230571	23.0571	M		untreated*
Bujumbura-Mairie	Rohero	0.22158	22.158	M		untreated*
Makamba	Nyanza Lac	0.215889	21.5889	M	Treated
Bururi	Rumonge	0.215536	21.5536	M	Treated		Treated
Bujumbura-Mairie	Musaga	0.200029	20.0029	M		untreated*
Bujumbura-Mairie	Kinama	0.181996	18.1996	M	Treated
Bujumbura-Rural	Kabezi	0.177469	17.7469	M	Treated
Kirundo	Bugabira	0.177402	17.7402	M	Treated
Bujumbura-Mairie	Kamenge	0.175882	17.5882	M	Treated
Cibitoke	Rugombo	0.167437	16.7437	M	Treated		Treated
Bujumbura-Mairie	Gihosha	0.163224	16.3224	M		untreated*
Kirundo	Busoni	0.153799	15.3799	M	Treated
Bubanza	Mpanda	0.134206	13.4206	M	Treated		Treated
Kirundo	Kirundo	0.128974	12.8974	M	Treated
Makamba	Kibago	0.0872231	8.72231	L		untreated
Makamba	Mabanda	0.0851352	8.51352	L		untreated
Makamba	Makamba	0.0782348	7.82348	L		untreated
Bubanza	Bubanza	0.0670672	6.70672	L	Treated		Treated
Makamba	Kayogoro	0.0637344	6.37344	L	Treated		Treated
Karuzi	Bugenyuzi	0.0605111	6.05111	L		untreated
Karuzi	Gihogazi	0.0578978	5.78978	L		untreated
Bururi	Buyengero	0.0569857	5.69857	L	Treated		Treated
Rutana	Giharo	0.0564536	5.64536	L	Treated		Treated
Kirundo	Bwambarangwe	0.056435	5.6435	L		untreated
Rutana	Bukemba	0.0549797	5.49797	L	Treated		Treated
Ruyigi	Kinyinya	0.0519051	5.19051	L	Treated
Bururi	Vyanda	0.0495691	4.95691	L		untreated
Cibitoke	Murwi	0.0491657	4.91657	L	Treated		Treated
Karuzi	Shombo	0.0393038	3.93038	L		untreated
Bujumbura-Rural	Kanyosha	0.0387639	3.87639	L		untreated
Makamba	Vugizo	0.0387258	3.87258	L		untreated
Ngozi	Ruhororo	0.0386224	3.86224	L		untreated
Bururi	Burambi	0.0376933	3.76933	L	Treated		Treated
Gitega	Mutaho	0.0365478	3.65478	L		untreated
Gitega	Bugendana	0.0347842	3.47842	L		untreated
Karuzi	Buhiga	0.0335963	3.35963	L		untreated
Muyinga	Giteranyi	0.0330819	3.30819	L		untreated
Rutana	Gitanga	0.0295297	2.95297	L		untreated
Cibitoke	Mugina	0.029487	2.9487	L		untreated
Bujumbura-Rural	Muhuta	0.0291332	2.91332	L	Treated
Karuzi	Nyabikere	0.0265302	2.65302	L		untreated
Bururi	Bururi	0.0253167	2.53167	L		untreated
Karuzi	Mutumba	0.0244856	2.44856	L		untreated
Bubanza	Rugazi	0.0243218	2.43218	L	Treated		Treated
Karuzi	Gitaramuka	0.0238893	2.38893	L		untreated
Ruyigi	Gisuru	0.0231034	2.31034	L	Treated
Gitega	Giheta	0.0227383	2.27383	L		untreated
Ruyigi	Nyabitsinda	0.022004	2.2004	L	Treated
Kirundo	Ntega	0.0214157	2.14157	L	Treated
Ruyigi	Butezi	0.0197794	1.97794	L		untreated
Ngozi	Tangara	0.0194015	1.94015	L		untreated
Bujumbura-Rural	Isare	0.0186153	1.86153	L		untreated
Rutana	Rutana	0.0180586	1.80586	L		untreated
Kirundo	Gitobe	0.0176801	1.76801	L		untreated
Muyinga	Mwakiro	0.0166847	1.66847	L		untreated
Muyinga	Butihinda	0.015929	1.5929	L		untreated
Kayanza	Muhanga	0.0154359	1.54359	L		untreated
Bururi	Songa	0.0149002	1.49002	L		untreated
Muyinga	Muyinga	0.0140903	1.40903	L		untreated
Kirundo	Vumbi	0.0138949	1.38949	L		untreated
Rutana	Mpinga-Kayove	0.0137795	1.37795	L		untreated
Ngozi	Kiremba	0.0134414	1.34414	L		untreated
Ruyigi	Bweru	0.0130202	1.30202	L		untreated
Gitega	Gitega	0.0129025	1.29025	L		untreated
Ngozi	Marangara	0.0123298	1.23298	L		untreated
Cankuzo	Kigamba	0.0122741	1.22741	L		untreated
Ngozi	Gashikanwa	0.0120676	1.20676	L		untreated
Muyinga	Gashoho	0.0114623	1.14623	L		untreated
Cankuzo	Mishiha	0.0113591	1.13591	L		untreated
Ngozi	Ngozi	0.0113085	1.13085	L		untreated
Muyinga	Buhinvuza	0.0112577	1.12577	L		untreated
Bujumbura-Rural	Mubimbi	0.0111226	1.11226	L		untreated
Ngozi	Nvamurenza	0.0110368	1.10368	L		untreated
Bururi	Matana	0.0108522	1.08522	L		untreated
Gitega	Gishubi	0.0104903	1.04903	L		untreated
Bururi	Rutovu	0.0103633	1.03633	L		untreated
Ruyigi	Butaganzwa	0.0101605	1.01605	L		untreated
Gitega	Ryansoro	0.00988174	0.988174	L		untreated
Cankuzo	Cankuzo	0.00982341	0.982341	L		untreated
Gitega	Nyarusange	0.00973655	0.973655	L		untreated
Cankuzo	Cendajuru	0.00971133	0.971133	L		untreated
Bujumbura-Rural	Bugarama	0.00952165	0.952165	L	Treated
Kayanza	Rango	0.00921582	0.921582	L		untreated
Bujumbura-Rural	Mutambu	0.00908703	0.908703	L		untreated
Muramvya	Rutegama	0.00902506	0.902506	L		untreated
Mwaro	Nyabihanga	0.00888356	0.888356	L		untreated
Gitega	Itaba	0.00879618	0.879618	L		untreated
Rutana	Musongati	0.00869062	0.869062	L		untreated
Ngozi	Mwumba	0.00867327	0.867327	L		untreated
Muyinga	Gasorwe	0.00865059	0.865059	L		untreated
Muramvya	Mbuye	0.00859279	0.859279	L		untreated
Gitega	Buraza	0.00858776	0.858776	L		untreated
Gitega	Makebuko	0.00830465	0.830465	L		untreated
Mwaro	Bisoro	0.00807154	0.807154	L		untreated
Mwaro	Ndava	0.00743224	0.743224	L		untreated
Kayanza	Gahombo	0.00741154	0.741154	L		untreated
Gitega	Bukirasazi	0.00635264	0.635264	L		untreated
Kayanza	Butaganzwal	0.00597368	0.597368	L		untreated
Ruyigi	Ruyigi	0.00549285	0.549285	L		untreated
Kayanza	Gatara	0.00548269	0.548269	L		untreated
Mwaro	Kayokwe	0.00524884	0.524884	L		untreated
Cankuzo	Gisagara	0.00484667	0.484667	L		untreated
Ngozi	Busiga	0.004698	0.4698	L		untreated
Muramvya	Kiganda	0.00388352	0.388352	L		untreated
Bubanza	Musigati	0.00371086	0.371086	L		untreated
Kayanza	Kayanza	0.00296763	0.296763	L		untreated
Bururi	Mugamba	0.00247203	0.247203	L		untreated
Cibitoke	Bukinanvana	0.00240007	0.240007	L		untreated
Kayanza	Matongo	0.00211599	0.211599	L		untreated
Muramvya	Muramviya	0.00177828	0.177828	L		untreated
Bujumbura-Rural	Nyabiraba	0.00172	0.172	L		untreated
Muramvya	Bukeye	0.00165766	0.165766	L		untreated
Kayanza	Kabarore	0.00162665	0.162665	L		untreated
Mwaro	Gisozi	0.0014945	0.14945	L		untreated
Kayanza	Muruta	0.00140811	0.140811	L		untreated
Mwaro	Rusaka	0.00133192	0.133192	L		untreated
Cibitoke	Mabayi	0.00104001	0.104001	L		untreated
Bujumbura-Rural	Mukike	0.000492475	0.0492475	L		untreated
Bujumbura-Rural	Mugongomanga	0.000465372	0.0465372	L		untreated
