# Supplementary material for: Control of Neglected Tropical Diseases in Burundi: Partnerships, Achievements, Challenges, and Lessons Learned after Four Years of Programme Implementation
Source: PLoS Negl Trop Dis. 2014 May 1;8(5):e2684. doi: 10.1371/journal.pntd.0002684 (PMC4006741; doi:10.1371/journal.pntd.0002684)
Supplement: Table S3 — Estimated risk prevalence of soil-transmitted helminth infections in each district. Epidemiological data obtained in 2007 during the mapping were compiled and integrated with environmental and country demographic information to obtain estimated mean prevalence of soil-transmitted helminth infections in each district. Based on WHO guidelines (2006), districts were classified as high, moderate, and low risk of infection. These data were then used to create maps predicting areas at risk of soil-transmitted helminth infections (see Figure 1). The table also provides information about suggested drug strategies for each district based on predicted risk and on WHO guidelines available in 2006. (XLSX) [file pntd.0002684.s003.xlsx]

## Sheet: Table S3
	Estimated predicted mean prevalences for STHs as per mapping performed in 2007 (in %)
	District	Commune	Ascaris (mean in %)	Risk categories H=high M=moderate L=low		District	Commune	Trichiuris (mean in %)	Risk categories H=high M=moderate L=low		District	Commune	Hookworm (mean in %)	Risk categories H=high M=moderate L=low		DISTRICTS	WHO guidelines (2006) -suggested drug strategy
	Muramvya	Bukeye	59.2434	H		Ngozi	Busiga	39.6947	M		Cibitoke	Buganda	50.9779	H		Bubanza	Districts that should have received drugs twice a year: 7
	Muramvya	Muramviya	59.0828	H		Bujumbura-Rural	Nyabiraba	38.5349	M		Bubanza	Gihanga	50.7629	H		Bujumbura-Rural
	Bujumbura-Rural	Mugongomanga	54.9155	H		Bujumbura-Rural	Kanyosha	37.6381	M		Bujumbura-Rural	Mutimbuzi	47.9105	M		Cibitoke
	Muramvya	Mbuye	54.8224	H		Bujumbura-Rural	Isare	35.5634	M		Bujumbura-Mairie	Buterere	47.3613	M		Gitega
	Muramvya	Kiganda	54.199	H		Kayanza	Gahombo	35.1762	M		Muyinga	Giteranyi	46.2998	M		Kayanza
	Muramvya	Rutegama	52.69	H		Kayanza	Butaganzwal	34.6353	M		Bujumbura-Mairie	Cibitoke	45.8994	M		Muramvya
	Kayanza	Rango	51.4509	H		Kayanza	Gatara	34.4587	M		Bujumbura-Mairie	Ngagara	45.806	M		Mwaro
	Mwaro	Ndava	50.8282	H		Kayanza	Kayanza	34.4158	M		Bujumbura-Mairie	Buyenzi	45.2455	M
	Gitega	Gitega	50.1817	H		Muramvya	Mbuye	33.6516	M		Bujumbura-Mairie	Bwiza	44.5388	M		Bujumbura-Mairie	Districts that should have received drugs once a year: 10
	Gitega	Giheta	49.6625	M		Ngozi	Mwumba	33.6095	M		Bujumbura-Mairie	Kinindo	44.3417	M		Bururi
	Kayanza	Matongo	49.6107	M		Kayanza	Rango	33.2484	M		Bujumbura-Mairie	Kinama	43.6338	M		Cankuzo
	Bujumbura-Rural	Nyabiraba	49.0567	M		Muramvya	Muramviya	33.1152	M		Bujumbura-Mairie	Kamenge	43.461	M		Karuzi
	Mwaro	Rusaka	48.3667	M		Muramvya	Kiganda	33.1087	M		Bujumbura-Mairie	Nyakabiga	43.4283	M		Kirundo
	Mwaro	Nyabihanga	48.057	M		Muramvya	Rutegama	32.892	M		Cibitoke	Murwi	42.9451	M		Makamba
	Kayanza	Butaganzwal	47.9368	M		Bujumbura-Rural	Mutambu	32.737	M		Bubanza	Bubanza	42.8648	M		Muyinga
	Bubanza	Rugazi	47.8969	M		Ngozi	Ngozi	32.3999	M		Bujumbura-Mairie	Kanyosha	42.7137	M		Ngozi
	Bujumbura-Rural	Mubimbi	47.5082	M		Bujumbura-Rural	Mubimbi	31.5831	M		Bujumbura-Mairie	Rohero	42.4921	M		Rutana
	Gitega	Bugendana	45.6784	M		Kayanza	Muhanga	31.374	M		Bujumbura-Mairie	Gihosha	42.4431	M		Ruyigi
	Bujumbura-Rural	Isare	44.8743	M		Bujumbura-Mairie	Musaga	30.7191	M		Bubanza	Mpanda	42.4286	M
	Bubanza	Musigati	44.6238	M		Mwaro	Ndava	30.6312	M		Bujumbura-Mairie	Musaga	41.1795	M		Remaining districts	Districts in which STHs has been found below 20%: 28
	Bujumbura-Rural	Mukike	42.6331	M		Mwaro	Nyabihanga	30.4053	M		Ruyigi	Kinyinya	39.1025	M
	Gitega	Makebuko	41.3176	M		Bujumbura-Mairie	Gihosha	29.3448	M		Lake	Lake
	Gitega	Mutaho	40.5991	M		Bujumbura-Mairie	Rohero	29.2346	M		Cibitoke	Rugombo	37.7635	M
	Gitega	Itaba	37.7597	M		Gitega	Giheta	29.219	M		Bujumbura-Rural	Kabezi	37.309	M
	Karuzi	Shombo	37.5609	M		Kayanza	Matongo	28.8082	M		Rutana	Giharo	36.6064	M
	Kayanza	Muruta	37.4225	M		Bujumbura-Rural	Kabezi	28.4073	M		Ruyigi	Nyabitsinda	35.0957	M
	Karuzi	Gihogazi	37.2972	M		Bujumbura-Mairie	Kanyosha	28.1711	M		Cankuzo	Kigamba	34.6389	M		In this colour, 4 communes non existent in 2009, and introduced in 2012
	Mwaro	Kayokwe	37.0981	M		Ngozi	Nvamurenza	28.0841	M		Cankuzo	Mishiha	34.6112	M
	Ruyigi	Butaganzwa	36.4817	M		Kayanza	Muruta	27.8882	M		Lake	Lake
	Mwaro	Gisozi	35.1084	M		Gitega	Gitega	27.8656	M		Makamba	Kibago	33.3402	M
	Karuzi	Nyabikere	34.6147	M		Bujumbura-Mairie	Kamenge	27.7858	M		Bururi	Rumonge	33.2291	M
	Gitega	Nyarusange	34.4451	M		Muramvya	Bukeye	27.6552	M		Bujumbura-Rural	Kanyosha	33.1091	M
	Kayanza	Muhanga	34.0734	M		Bujumbura-Mairie	Nyakabiga	27.5896	M		Ruyigi	Gisuru	32.422	M
	Gitega	Gishubi	34.0277	M		Bujumbura-Rural	Mugongomanga	27.0566	M		Rutana	Bukemba	31.1723	M
	Bujumbura-Rural	Mutambu	33.6808	M		Ngozi	Gashikanwa	26.5067	M		Makamba	Mabanda	30.7548	M
	Ruyigi	Ruyigi	33.4325	M		Bujumbura-Mairie	Kinindo	26.2204	M		Ruyigi	Ruyigi	30.5379	M
	Ruyigi	Butezi	32.9545	M		Kayanza	Kabarore	25.911	M		Ruyigi	Bweru	30.289	M
	Kayanza	Gatara	32.5216	M		Bujumbura-Mairie	Bwiza	25.4978	M		Ruyigi	Butaganzwa	30.1221	M
	Bujumbura-Rural	Kanyosha	32.0456	M		Bujumbura-Mairie	Kinama	25.3174	M		Ruyigi	Butezi	29.8482	M
	Gitega	Bukirasazi	31.2545	M		Gitega	Mutaho	24.483	M		Bujumbura-Rural	Isare	29.5905	M
	Kayanza	Gahombo	30.9756	M		Bujumbura-Mairie	Buyenzi	24.1666	M		Muyinga	Muyinga	29.3278	M
	Karuzi	Bugenyuzi	27.6336	M		Bubanza	Rugazi	23.8261	M		Bujumbura-Rural	Mubimbi	29.282	M
	Karuzi	Mutumba	26.1516	M		Mwaro	Rusaka	23.8231	M		Makamba	Kayogoro	29.2531	M
	Rutana	Musongati	25.7478	M		Bujumbura-Rural	Mukike	23.2372	M		Lake	Lake
	Kayanza	Kayanza	25.7249	M		Gitega	Makebuko	22.978	M		Kirundo	Busoni	28.6098	M
	Kayanza	Kabarore	25.5317	M		Bujumbura-Mairie	Ngagara	22.7791	M		Gitega	Gitega	28.5067	M
	Bujumbura-Rural	Muhuta	25.4703	M		Bubanza	Musigati	22.4367	M		Cankuzo	Gisagara	28.2054	M
	Ngozi	Ruhororo	24.4695	M		Mwaro	Kayokwe	22.378	M		Bubanza	Rugazi	28.1214	M
	Karuzi	Buhiga	24.4057	M		Bujumbura-Mairie	Cibitoke	22.2265	M		Cibitoke	Mugina	27.8609	M
	Ngozi	Ngozi	24.2397	M		Gitega	Bugendana	21.3446	M		Muyinga	Butihinda	27.8461	M
	Gitega	Buraza	24.2225	M		Ngozi	Ruhororo	21.3058	M		Gitega	Giheta	27.5062	M
	Ruyigi	Nyabitsinda	22.1047	M		Gitega	Nyarusange	20.6405	M		Karuzi	Mutumba	27.2977	M
	Mwaro	Bisoro	21.4776	M		Bujumbura-Rural	Muhuta	19.7105	L		Kirundo	Bwambarangwe	27.2764	M
	Bururi	Mugamba	20.9922	M		Gitega	Gishubi	19.2839	L		Muyinga	Buhinvuza	27.2473	M
	Bujumbura-Rural	Bugarama	20.7275	M		Ngozi	Kiremba	17.8663	L		Makamba	Nyanza Lac	27.1043	M
	Cibitoke	Bukinanvana	20.4822	M		Bujumbura-Mairie	Buterere	17.8341	L		Kirundo	Bugabira	26.7922	M
	Rutana	Mpinga-Kayove	20.4552	M		Gitega	Itaba	17.422	L		Muyinga	Mwakiro	26.6418	M
	Bubanza	Mpanda	20.2503	M		Ngozi	Marangara	17.3157	L		Cibitoke	Bukinanvana	26.2232	M
	Bujumbura-Mairie	Gihosha	20.2005	M		Ngozi	Tangara	16.3817	L		Cankuzo	Cankuzo	26.0407	M
	Gitega	Ryansoro	19.7972	L		Mwaro	Gisozi	16.2654	L		Karuzi	Nyabikere	26.0173	M
	Bujumbura-Mairie	Kinama	19.4562	L		Gitega	Bukirasazi	14.8774	L		Muramvya	Rutegama	25.7902	M
	Bujumbura-Mairie	Musaga	19.3359	L		Bujumbura-Rural	Bugarama	14.5943	L		Makamba	Makamba	25.7305	M
	Muyinga	Mwakiro	19.2189	L		Karuzi	Gihogazi	13.0753	L		Bujumbura-Rural	Mutambu	25.7059	M
	Bujumbura-Mairie	Kamenge	19.0064	L		Mwaro	Bisoro	13.0492	L		Karuzi	Shombo	25.6193	M
	Bujumbura-Mairie	Rohero	18.7651	L		Bujumbura-Rural	Mutimbuzi	12.7959	L		Cankuzo	Cendajuru	25.5234	M
	Cibitoke	Mabayi	18.4653	L		Ruyigi	Butaganzwa	12.7899	L		Muramvya	Kiganda	25.0848	M
	Karuzi	Gitaramuka	18.3496	L		Muyinga	Gashoho	12.562	L		Muramvya	Muramviya	25.0532	M
	Bujumbura-Mairie	Nyakabiga	18.1058	L		Karuzi	Shombo	12.0213	L		Muyinga	Gashoho	24.6987	M
	Ruyigi	Bweru	17.7922	L		Karuzi	Bugenyuzi	11.93	L		Rutana	Gitanga	24.694	M
	Bujumbura-Rural	Kabezi	17.5913	L		Karuzi	Gitaramuka	11.7327	L		Bururi	Vyanda	24.6348	M
	Ngozi	Busiga	17.1471	L		Kirundo	Vumbi	11.4515	L		Kirundo	Gitobe	24.3262	M
	Bujumbura-Mairie	Bwiza	16.6052	L		Muyinga	Gasorwe	10.4708	L		Mwaro	Nyabihanga	24.2722	M
	Ngozi	Tangara	16.1865	L		Bururi	Mugamba	10.3155	L		Bujumbura-Rural	Muhuta	24.1683	M
	Bujumbura-Mairie	Cibitoke	15.7346	L		Bubanza	Mpanda	10.212	L		Mwaro	Ndava	24.0933	M
	Bujumbura-Mairie	Buyenzi	15.6503	L		Kirundo	Gitobe	9.99676	L		Muyinga	Gasorwe	24.0333	M
	Bujumbura-Mairie	Ngagara	15.6027	L		Muyinga	Butihinda	9.97695	L		Muramvya	Mbuye	23.7442	M
	Rutana	Rutana	15.5274	L		Ruyigi	Butezi	9.93774	L		Muramvya	Bukeye	23.622	M
	Lake	Lake				Gitega	Buraza	9.93705	L		Bururi	Burambi	23.5951	M
	Bururi	Rutovu	15.2636	L		Kirundo	Bwambarangwe	9.23364	L		Rutana	Mpinga-Kayove	23.5326	M
	Ngozi	Gashikanwa	15.1799	L		Cibitoke	Bukinanvana	9.17511	L		Gitega	Makebuko	23.3208	M
	Bujumbura-Mairie	Kanyosha	15.1325	L		Bubanza	Bubanza	9.12523	L		Gitega	Itaba	23.1625	M
	Bujumbura-Mairie	Kinindo	15.1322	L		Karuzi	Buhiga	9.04235	L		Karuzi	Buhiga	23.003	M
	Bubanza	Bubanza	14.8699	L		Karuzi	Nyabikere	8.82343	L		Kirundo	Vumbi	22.9829	M
	Ruyigi	Gisuru	13.9051	L		Ruyigi	Nyabitsinda	8.72846	L		Bujumbura-Rural	Nyabiraba	22.8529	M
	Ruyigi	Kinyinya	13.3853	L		Cibitoke	Mabayi	8.68516	L		Gitega	Bugendana	22.5836	M
	Bujumbura-Mairie	Buterere	13.0654	L		Lake	Lake				Bururi	Bururi	22.5083	M
	Ngozi	Mwumba	12.9619	L		Ruyigi	Ruyigi	8.48636	L		Karuzi	Gitaramuka	22.4599	M
	Muyinga	Gasorwe	12.2054	L		Gitega	Ryansoro	8.2229	L		Bururi	Buyengero	22.391	M
	Bujumbura-Rural	Mutimbuzi	11.7091	L		Bururi	Burambi	7.97062	L		Kirundo	Kirundo	22.1663	M
	Bururi	Matana	11.0296	L		Muyinga	Muyinga	7.74239	L		Ngozi	Kiremba	22.1612	M
	Muyinga	Gashoho	10.6948	L		Rutana	Musongati	7.37084	L		Ngozi	Tangara	22.1384	M
	Ngozi	Kiremba	10.1555	L		Cibitoke	Mugina	6.74047	L		Bujumbura-Rural	Mugongomanga	21.7594	M
	Muyinga	Buhinvuza	10.0867	L		Karuzi	Mutumba	6.72153	L		Makamba	Vugizo	21.6657	M
	Cankuzo	Cankuzo	9.29805	L		Kirundo	Ntega	6.61825	L		Bujumbura-Rural	Bugarama	21.5455	M
	Rutana	Gitanga	8.82068	L		Cibitoke	Murwi	6.59092	L		Ngozi	Marangara	21.4013	M
	Bururi	Burambi	8.49919	L		Muyinga	Giteranyi	6.49084	L		Bubanza	Musigati	21.3003	M
	Rutana	Giharo	8.28256	L		Rutana	Mpinga-Kayove	6.05811	L		Mwaro	Rusaka	21.0572	M
	Kirundo	Busoni	8.1919	L		Ruyigi	Kinyinya	5.98461	L		Kayanza	Matongo	20.9872	M
	Lake	Lake				Kirundo	Kirundo	5.72545	L		Rutana	Rutana	20.1039	M
	Kirundo	Gitobe	8.09688	L		Cibitoke	Buganda	5.68433	L		Kayanza	Rango	20.0187	M
	Ngozi	Nvamurenza	8.07824	L		Bururi	Matana	5.20948	L		Gitega	Gishubi	19.9704	L
	Muyinga	Butihinda	7.99136	L		Muyinga	Mwakiro	5.14092	L		Kayanza	Butaganzwal	19.9424	L
	Kirundo	Vumbi	7.71853	L		Kirundo	Busoni	4.90286	L		Kirundo	Ntega	19.9355	L
	Bururi	Songa	7.61628	L		Rutana	Giharo	4.83218	L		Gitega	Mutaho	19.3626	L
	Bururi	Bururi	7.59341	L		Bururi	Rumonge	4.80666	L		Cibitoke	Mabayi	19.2864	L
	Cibitoke	Mugina	7.33869	L		Cibitoke	Rugombo	4.53771	L		Ngozi	Nvamurenza	19.2385	L
	Muyinga	Muyinga	7.31956	L		Bururi	Rutovu	4.5025	L		Bururi	Rutovu	19.1801	L
	Cankuzo	Cendajuru	7.09177	L		Rutana	Rutana	4.20723	L		Ngozi	Gashikanwa	18.8346	L
	Bubanza	Gihanga	7.0307	L		Bururi	Buyengero	4.14757	L		Gitega	Nyarusange	18.7819	L
	Kirundo	Bwambarangwe	6.96341	L		Kirundo	Bugabira	4.10915	L		Kayanza	Muhanga	18.1781	L
	Cibitoke	Murwi	6.30273	L		Muyinga	Buhinvuza	4.0933	L		Ngozi	Ruhororo	18.0834	L
	Kirundo	Kirundo	5.8795	L		Bubanza	Gihanga	3.87557	L		Bujumbura-Rural	Mukike	17.7108	L
	Makamba	Makamba	5.78507	L		Ruyigi	Bweru	3.79569	L		Bururi	Songa	17.3624	L
	Rutana	Bukemba	5.65817	L		Bururi	Songa	3.64045	L		Karuzi	Bugenyuzi	17.2697	L
	Ngozi	Marangara	5.42006	L		Lake	Lake				Kayanza	Muruta	17.0439	L
	Lake	Lake				Ruyigi	Gisuru	3.04245	L		Kayanza	Gatara	16.814	L
	Cankuzo	Gisagara	5.15652	L		Bururi	Bururi	2.84977	L		Rutana	Musongati	16.7657	L
	Bururi	Vyanda	5.09956	L		Bururi	Vyanda	2.42324	L		Mwaro	Gisozi	16.6168	L
	Kirundo	Bugabira	5.033	L		Rutana	Bukemba	2.3028	L		Kayanza	Gahombo	16.5345	L
	Makamba	Vugizo	4.87592	L		Rutana	Gitanga	2.26986	L		Ngozi	Ngozi	16.5194	L
	Cankuzo	Kigamba	4.86247	L		Cankuzo	Kigamba	2.09271	L		Gitega	Buraza	16.3237	L
	Muyinga	Giteranyi	4.55216	L		Makamba	Makamba	2.03928	L		Gitega	Bukirasazi	16.245	L
	Cibitoke	Buganda	4.43601	L		Lake	Lake				Gitega	Ryansoro	15.8721	L
	Bururi	Buyengero	4.40123	L		Cankuzo	Cankuzo	1.78245	L		Ngozi	Mwumba	15.4361	L
	Makamba	Kayogoro	4.01985	L		Makamba	Vugizo	1.3002	L		Mwaro	Kayokwe	15.4145	L
	Cankuzo	Mishiha	4.01354	L		Makamba	Nyanza Lac	1.25996	L		Kayanza	Kabarore	14.9839	L
	Kirundo	Ntega	3.68142	L		Makamba	Kayogoro	1.17179	L		Karuzi	Gihogazi	14.8753	L
	Makamba	Mabanda	3.52324	L		Makamba	Mabanda	1.06051	L		Bururi	Mugamba	13.8355	L
	Makamba	Kibago	3.4181	L		Cankuzo	Mishiha	1.01345	L		Mwaro	Bisoro	13.6807	L
	Bururi	Rumonge	3.09806	L		Makamba	Kibago	0.914341	L		Kayanza	Kayanza	13.0034	L
	Makamba	Nyanza Lac	2.11932	L		Cankuzo	Cendajuru	0.910599	L		Bururi	Matana	12.4753	L
	Cibitoke	Rugombo	1.73804	L		Cankuzo	Gisagara	0.599246	L		Ngozi	Busiga	9.75058	L
